# Supplementary material for: Antibacterial Mechanism of Dipicolinic Acid Against Xanthomonas citri pv. glycines and Its Efficacy for the Management of Soybean Bacterial Pustule Disease
Source: Biomolecules. 2026 Apr 19;16(4):605. doi: 10.3390/biom16040605 (PMC13113452; doi:10.3390/biom16040605)
Supplement: Supplementary file 1 [file biomolecules-16-00605-s001.zip]

Archive with 1 entries (1 files):
- biomolecules-4223959-supplementary.pdf
